# Supplementary material for: Exploring Heterogeneity in perinatal depression: a comprehensive review
Source: BMC Psychiatry. 2023 Sep 4;23:643. doi: 10.1186/s12888-023-05121-z (PMC10478465; doi:10.1186/s12888-023-05121-z)
Supplement: Supplementary file 2 — Additional file 2: Supplementary file 2. Quality of reporting in included studies as per the Guidelines for Reporting on Latent Trajectory Studies (GRoLT). [file 12888_2023_5121_MOESM2_ESM.xlsx]

## Sheet: Sheet1
Study ID	Metric of time	Mean and variance of time within wave	Missing data mechanism	Variable related to missing data	How was missing data dealt with	Distribution of observed variables	Software	Replicability if covariates used	Within class heteorgenity altnerative explanations (LGCA vs LGMM)	Alternative specifications	Alternative forms of trajectories	Number of random start values and final iterations	Model comparison and selection tools	Number of fitted models	Cases per class	Entropy	Plot with mean trajectorties for final solution	Plot with mean trajectories for each model	Plot for combination of means of final model and individual trajectories	Numeric description of final class solution	Syntax files available
Kingsbury, 2015	Yes	No	No	No	Yes	Yes	Yes	Yes	No	No	No	No	No	No	Yes	No	No	No	No	Yes	No
Hong et al., 2022	Yes	No	No	No	Yes	Yes	Yes	Yes	Yes	Yes	No	Yes	Yes	No	Yes	Yes	Yes	No	No	Yes	Yes
Giallo et al., 2014	Yes	Yes	No	No	Yes	Yes	Yes	-	Yes	No	No	No	Yes	Yes	Yes	Yes	Yes	No	No	Yes	No
Lee & Park, 2020	Yes	No	No	No	Yes	Yes	Yes	-	Yes	No	No	No	Yes	Yes	Yes	Yes	Yes	No	No	Yes	No
Madigan et al., 2017	Yes	No	Yes	Yes	Yes	Yes	Yes	Yes	Yes	Yes	Yes	No	Yes	Yes	No	Yes	Yes	Yes	No	No	No
Kiviruusu et al., 2020	Yes	No	No	No	Yes	Yes	Yes	Yes	No	No	No	No	Yes	No	Yes	Yes	Yes	No	No	Yes	Yes
Simons et al., 2020	Yes	No	Yes	Yes	Yes	Yes	Yes	No	No	No	No	No	Yes	Yes	Yes	No	Yes	No	No	Yes	No
Kingsbury, 2018	Yes	Yes	Yes	Yes	Yes	No	Yes	Yes	Yes	No	Yes	No	Yes	No	Yes	No	No	No	No	Yes	No
Kingsbury, 2018	Yes	Yes	Yes	Yes	Yes	No	Yes	Yes	No	No	Yes	No	Yes	No	No	No	Yes	No	No	No	No
Boekhorst et al., 2019	Yes	Yes	No	No	Yes	Yes	Yes	Yes	Yes	Yes	No	No	Yes	Yes	Yes	Yes	Yes	No	No	Yes	Yes
Miller et al., 2022	Yes	Yes	No	No	No	No	Yes	Yes	No	No	No	No	No	No	Yes	No	No	No	No	Yes	No
Sutter-Dallay , 2012	Yes	No	No	No	No	Yes	Yes	Yes	No	No	Yes	No	Yes	No	Yes	No	Yes	No	No	Yes	Yes
Ahmed 2019	Yes	Yes	No	No	Yes	Yes	Yes	No	No	No	Yes	No	Yes	No	Yes	No	Yes	No	No	Yes	Yes
Kingston 2018	Yes	Yes	No	No	Yes	Yes	Yes	Yes	No	No	No	No	Yes	Yes	Yes	Yes	Yes	No	No	Yes	No
Lim et al., 2019	Yes	Yes	Yes	No	Yes	Yes	Yes	Yes	No	No	Yes	No	Yes	Np	Yes	No	Yes	No	No	Yes	Yes
Putnick et al., 2020	Yes	No	Yes	No	Yes	Yes	Yes	No	Yes	No	No	No	No	No	Yes	No	Yes	No	No	Yes	No
Denckla et al., 2018	Yes	No	Yes	No	Yes	Yes	Yes	Yes	Yes	Yes	Yes	Yes	Yes	Yes	Yes	Yes	Yes	No	No	Yes	Yes
Ladyman et al., 2021	Yes	Np	No	No	No	Yes	Yes	Yes	No	No	Yes	No	Yes	No	Yes	No	Yes	No	No	Yes	No
Mora et al., 2009	Yes	Yes	Yes	No	Yes	Yes	Yes	Yes	Yes	Yes	No	No	Yes	No	Yes	No	Yes	No	No	Yes	No
Jacques et al., 2021	Yes	No	No	No	Yes	Yes	Yes	Yes	No	No	No	No	Yes	No	Yes	No	Yes	No	No	Yes	Yes
Azeredo et al., 2017	Yes	No	Yes	Yes	Yes	Yes	Yes	Yes	No	No	Yes	No	Yes	No	No	No	No	No	No	No	Yes
Bozzini et al., 2021	Yes	Yes	Yes	No	No	Yes	Yes	Yes	No	No	Yes	No	No	No	Yes	No	No	No	No	Yes	No
Maruyama et al., 2021	Yes	Yes	Yes	Yes	Yes	Yes	Yes	Yes	No	No	No	No	Yes	No	No	No	Yes	No	No	No	No
Maruyama et al., 2019	Yes	Yes	Yes	Yes	Yes	Yes	Yes	Yes	No	No	No	No	Yes	No	Yes	No	No	No	No	Yes	No
McCall-Hosenfeld , 2016	Yes	No	No	No	Yes	Yes	Yes	Yes	No	No	Yes	No	Yes	No	Yes	Yes	Yes	No	No	Yes	No
Netsi et al., 2018	Yes	No	Yes	Yes	No	Yes	Yes	Yes	No	Yes	No	No	No	No	Yes	No	No	No	No	Yes	Yes
Glasheen et al., 2013	Yes	No	Yes	Yes	Yes	Yes	Yes	Yes	Yes	Yes	Yes	No	Yes	No	No	Yes	Yes	No	No	No	No
Barthel et al., 2017	Yes	No	No	No	Yes	Yes	Yes	No	Yes	No	No	No	Yes	No	Yes	Yes	Yes	No	No	Yes	Yes
Oh et al., 2021	Yes	No	No	No	Yes	Yes	Yes	Yes	No	No	No	No	Yes	No	Yes	Yes	No	No	No	Yes	No
Chae et al., 2021	Yes	Yes	No	No	Yes	Yes	Yes	Yes	Yes	No	No	No	Yes	Yes	Yes	No	Yes	No	No	Yes	Yes
Chow et al., 2019	Yes	No	Yes	Yes	Yes	No	Yes	No	Yes	No	Yes	No	Yes	Yes	No	Yes	Yes	No	No	No	No
Puosi et al., 2022	Yes	No	No	No	Yes	Yes	Yes	No	Yes	No	No	No	Yes	No	Yes	Yes	Yes	No	No	Yes	Yes
Betts et al., 2014	Yes	No	Yes	No	Yes	Yes	Yes	Yes	Yes	No	Yes	No	Yes	No	No	Yes	Yes	No	No	Yes	No
Betts et al., 2015	Yes	Yes	Yes	No	Yes	Yes	Yes	Yes	Yes	No	Yes	No	Yes	No	No	Yes	Yes	No	No	Yes	No
Drozd et al., 2018	Yes	No	No	No	No	Yes	Yes	Yes	Yes	Yes	Yes	No	Yes	Yes	No	Yes	Yes	No	No	No	Yes
Barboza 2021	Yes	No	No	No	Yes	Yes	Yes	Yes	Yes	Yes	Yes	Yes	Yes	Yes	Yes	Yes	Yes	No	No	Yes	No
Fisher 2019	Yes	No	No	No	Yes	Yes	Yes	No	No	Yes	Yes	No	Yes	No	Yes	Yes	Yes	No	No	Yes	No
Lee 2014	Yes	Yes	No	No	Yes	Yes	Yes	Yes	Yes	No	Yes	No	Yes	No	Yes	Yes	Yes	No	No	Yes	No
Barker 2013	Yes	No	No	No	Yes	Yes	Yes	No	Yes	No	No	No	Yes	Yes	No	Yes	Yes	No	No	No	No
Pellowski 2019	Yes	No	Yes	Yes	Yes	Yes	Yes	No	No	No	Yes	No	Yes	No	Yes	No	Yes	No	No	Yes	Yes
Hammerton 2015	Yes	No	Yes	Yes	Yes	Yes	Yes	Yes	Yes	Yes	Yes	No	Yes	No	Yes	Yes	Yes	No	No	Yes	Yes
Choi et al., 2022	Yes	Yes	No	No	Yes	Yes	Yes	No	Yes	No	No	No	Yes	No	Yes	Yes	Yes	No	No	Yes	No
Ferro, 2015	Yes	Yes	Yes	Yes	Yes	Yes	Yes	Yes	Yes	No	Yes	No	Yes	No	Yes	Yes	Yes	No	No	Yes	No
Dekel 2019	Yes	Yes	Yes	No	Yes	Yes	Yes	No	Yes	No	No	No	Yes	Yes	Yes	Yes	Yes	No	No	Yes	No
Flouri et al., 2019	Yes	No	Yes	No	Yes	Yes	Yes	Yes	No	No	No	No	Yes	Yes	No	Yes	Yes	No	No	No	No
Matijasevich , 2015	Yes	Yes	No	No	Yes	Yes	Yes	Yes	No	No	Yes	No	Yes	No	Yes	No	Yes	No	No	Yes	Yes
Farias-Antunez , 2020	Yes	No	No	No	Yes	Yes	Yes	Yes	No	No	No	No	Yes	No	Yes	No	Yes	No	No	Yes	Yes
Najman et al., 2017	Yes	No	No	No	No	Yes	Yes	No	No	No	Yes	No	No	No	Yes	No	Yes	No	No	No	Yes
Giallo et al., 2015	Yes	Yes	No	No	Yes	Yes	Yes	Yes	Yes	No	No	No	Yes	Yes	Yes	Yes	Yes	No	No	Yes	No
Giallo et al., 2017	Yes	Yes	Yes	Yes	Yes	Yes	Yes	No	Yes	No	No	No	Yes	Yes	Yes	Yes	Yes	No	No	Yes	No
Van der Waerden , 2017	Yes	No	No	No	Yes	Yes	Yes	Yes	No	No	Yes	No	Yes	Yes	Yes	Yes	Yes	No	No	Yes	No
Van der Waerden , 2015a	Yes	No	Yes	No	Yes	Yes	Yes	Yes	No	No	Yes	No	Yes	No	Yes	No	Yes	No	No	Yes	No
Van der Waerden , 2015b	Yes	No	Yes	No	Yes	Yes	Yes	Yes	No	No	Yes	No	Yes	No	Yes	No	Yes	No	No	yes	No

## Sheet: Sheet2
Supplementary file 2: Quality of reporting in included studies as per the Guidelines for Reporting on Latent Trajectory Studies (GRoLT)
Study ID	Metric of time	Mean and variance of time within wave	Missing data mechanism	Variable related to missing data	How was missing data dealt with	Distribution of observed variables	Software	Replicability if covariates used	Within class heteorgenity altnerative explanations (LGCA vs LGMM)	Alternative specifications	Alternative forms of trajectories	Number of random start values and final iterations	Model comparison and selection tools	Number of fitted models	Cases per class	Entropy	Plot with mean trajectorties for final solution	Plot with mean trajectories for each model	Plot for combination of means of final model and individual trajectories	Numeric description of final class solution	Syntax files available
Kingsbury, 2015	Yes	No	No	No	Yes	Yes	Yes	Yes	No	No	No	No	No	No	Yes	No	No	No	No	Yes	No
Hong et al., 2022	Yes	No	No	No	Yes	Yes	Yes	Yes	Yes	Yes	No	Yes	Yes	No	Yes	Yes	Yes	No	No	Yes	Yes
Giallo et al., 2014	Yes	Yes	No	No	Yes	Yes	Yes	-	Yes	No	No	No	Yes	Yes	Yes	Yes	Yes	No	No	Yes	No
Lee & Park, 2020	Yes	No	No	No	Yes	Yes	Yes	-	Yes	No	No	No	Yes	Yes	Yes	Yes	Yes	No	No	Yes	No
Madigan et al., 2017	Yes	No	Yes	Yes	Yes	Yes	Yes	Yes	Yes	Yes	Yes	No	Yes	Yes	No	Yes	Yes	Yes	No	No	No
Kiviruusu et al., 2020	Yes	No	No	No	Yes	Yes	Yes	Yes	No	No	No	No	Yes	No	Yes	Yes	Yes	No	No	Yes	Yes
Simons et al., 2020	Yes	No	Yes	Yes	Yes	Yes	Yes	No	No	No	No	No	Yes	Yes	Yes	No	Yes	No	No	Yes	No
Kingsbury, 2018	Yes	Yes	Yes	Yes	Yes	No	Yes	Yes	Yes	No	Yes	No	Yes	No	Yes	No	No	No	No	Yes	No
Kingsbury, 2018	Yes	Yes	Yes	Yes	Yes	No	Yes	Yes	No	No	Yes	No	Yes	No	No	No	Yes	No	No	No	No
Boekhorst et al., 2019	Yes	Yes	No	No	Yes	Yes	Yes	Yes	Yes	Yes	No	No	Yes	Yes	Yes	Yes	Yes	No	No	Yes	Yes
Miller et al., 2022	Yes	Yes	No	No	No	No	Yes	Yes	No	No	No	No	No	No	Yes	No	No	No	No	Yes	No
Sutter-Dallay , 2012	Yes	No	No	No	No	Yes	Yes	Yes	No	No	Yes	No	Yes	No	Yes	No	Yes	No	No	Yes	Yes
Ahmed 2019	Yes	Yes	No	No	Yes	Yes	Yes	No	No	No	Yes	No	Yes	No	Yes	No	Yes	No	No	Yes	Yes
Kingston 2018	Yes	Yes	No	No	Yes	Yes	Yes	Yes	No	No	No	No	Yes	Yes	Yes	Yes	Yes	No	No	Yes	No
Lim et al., 2019	Yes	Yes	Yes	No	Yes	Yes	Yes	Yes	No	No	Yes	No	Yes	Np	Yes	No	Yes	No	No	Yes	Yes
Putnick et al., 2020	Yes	No	Yes	No	Yes	Yes	Yes	No	Yes	No	No	No	No	No	Yes	No	Yes	No	No	Yes	No
Denckla et al., 2018	Yes	No	Yes	No	Yes	Yes	Yes	Yes	Yes	Yes	Yes	Yes	Yes	Yes	Yes	Yes	Yes	No	No	Yes	Yes
Ladyman et al., 2021	Yes	Np	No	No	No	Yes	Yes	Yes	No	No	Yes	No	Yes	No	Yes	No	Yes	No	No	Yes	No
Mora et al., 2009	Yes	Yes	Yes	No	Yes	Yes	Yes	Yes	Yes	Yes	No	No	Yes	No	Yes	No	Yes	No	No	Yes	No
Jacques et al., 2021	Yes	No	No	No	Yes	Yes	Yes	Yes	No	No	No	No	Yes	No	Yes	No	Yes	No	No	Yes	Yes
Azeredo et al., 2017	Yes	No	Yes	Yes	Yes	Yes	Yes	Yes	No	No	Yes	No	Yes	No	No	No	No	No	No	No	Yes
Bozzini et al., 2021	Yes	Yes	Yes	No	No	Yes	Yes	Yes	No	No	Yes	No	No	No	Yes	No	No	No	No	Yes	No
Maruyama et al., 2021	Yes	Yes	Yes	Yes	Yes	Yes	Yes	Yes	No	No	No	No	Yes	No	No	No	Yes	No	No	No	No
Maruyama et al., 2019	Yes	Yes	Yes	Yes	Yes	Yes	Yes	Yes	No	No	No	No	Yes	No	Yes	No	No	No	No	Yes	No
McCall-Hosenfeld , 2016	Yes	No	No	No	Yes	Yes	Yes	Yes	No	No	Yes	No	Yes	No	Yes	Yes	Yes	No	No	Yes	No
Netsi et al., 2018	Yes	No	Yes	Yes	No	Yes	Yes	Yes	No	Yes	No	No	No	No	Yes	No	No	No	No	Yes	Yes
Glasheen et al., 2013	Yes	No	Yes	Yes	Yes	Yes	Yes	Yes	Yes	Yes	Yes	No	Yes	No	No	Yes	Yes	No	No	No	No
Barthel et al., 2017	Yes	No	No	No	Yes	Yes	Yes	No	Yes	No	No	No	Yes	No	Yes	Yes	Yes	No	No	Yes	Yes
Oh et al., 2021	Yes	No	No	No	Yes	Yes	Yes	Yes	No	No	No	No	Yes	No	Yes	Yes	No	No	No	Yes	No
Chae et al., 2021	Yes	Yes	No	No	Yes	Yes	Yes	Yes	Yes	No	No	No	Yes	Yes	Yes	No	Yes	No	No	Yes	Yes
Chow et al., 2019	Yes	No	Yes	Yes	Yes	No	Yes	No	Yes	No	Yes	No	Yes	Yes	No	Yes	Yes	No	No	No	No
Puosi et al., 2022	Yes	No	No	No	Yes	Yes	Yes	No	Yes	No	No	No	Yes	No	Yes	Yes	Yes	No	No	Yes	Yes
Betts et al., 2014	Yes	No	Yes	No	Yes	Yes	Yes	Yes	Yes	No	Yes	No	Yes	No	No	Yes	Yes	No	No	Yes	No
Betts et al., 2015	Yes	Yes	Yes	No	Yes	Yes	Yes	Yes	Yes	No	Yes	No	Yes	No	No	Yes	Yes	No	No	Yes	No
Drozd et al., 2018	Yes	No	No	No	No	Yes	Yes	Yes	Yes	Yes	Yes	No	Yes	Yes	No	Yes	Yes	No	No	No	Yes
Barboza 2021	Yes	No	No	No	Yes	Yes	Yes	Yes	Yes	Yes	Yes	Yes	Yes	Yes	Yes	Yes	Yes	No	No	Yes	No
Fisher 2019	Yes	No	No	No	Yes	Yes	Yes	No	No	Yes	Yes	No	Yes	No	Yes	Yes	Yes	No	No	Yes	No
Lee 2014	Yes	Yes	No	No	Yes	Yes	Yes	Yes	Yes	No	Yes	No	Yes	No	Yes	Yes	Yes	No	No	Yes	No
Barker 2013	Yes	No	No	No	Yes	Yes	Yes	No	Yes	No	No	No	Yes	Yes	No	Yes	Yes	No	No	No	No
Pellowski 2019	Yes	No	Yes	Yes	Yes	Yes	Yes	No	No	No	Yes	No	Yes	No	Yes	No	Yes	No	No	Yes	Yes
Hammerton 2015	Yes	No	Yes	Yes	Yes	Yes	Yes	Yes	Yes	Yes	Yes	No	Yes	No	Yes	Yes	Yes	No	No	Yes	Yes
Choi et al., 2022	Yes	Yes	No	No	Yes	Yes	Yes	No	Yes	No	No	No	Yes	No	Yes	Yes	Yes	No	No	Yes	No
Ferro, 2015	Yes	Yes	Yes	Yes	Yes	Yes	Yes	Yes	Yes	No	Yes	No	Yes	No	Yes	Yes	Yes	No	No	Yes	No
Dekel 2019	Yes	Yes	Yes	No	Yes	Yes	Yes	No	Yes	No	No	No	Yes	Yes	Yes	Yes	Yes	No	No	Yes	No
Flouri et al., 2019	Yes	No	Yes	No	Yes	Yes	Yes	Yes	No	No	No	No	Yes	Yes	No	Yes	Yes	No	No	No	No
Matijasevich , 2015	Yes	Yes	No	No	Yes	Yes	Yes	Yes	No	No	Yes	No	Yes	No	Yes	No	Yes	No	No	Yes	Yes
Farias-Antunez , 2020	Yes	No	No	No	Yes	Yes	Yes	Yes	No	No	No	No	Yes	No	Yes	No	Yes	No	No	Yes	Yes
Najman et al., 2017	Yes	No	No	No	No	Yes	Yes	No	No	No	Yes	No	No	No	Yes	No	Yes	No	No	No	Yes
Giallo et al., 2015	Yes	Yes	No	No	Yes	Yes	Yes	Yes	Yes	No	No	No	Yes	Yes	Yes	Yes	Yes	No	No	Yes	No
Giallo et al., 2017	Yes	Yes	Yes	Yes	Yes	Yes	Yes	No	Yes	No	No	No	Yes	Yes	Yes	Yes	Yes	No	No	Yes	No
Van der Waerden , 2017	Yes	No	No	No	Yes	Yes	Yes	Yes	No	No	Yes	No	Yes	Yes	Yes	Yes	Yes	No	No	Yes	No
Van der Waerden , 2015a	Yes	No	Yes	No	Yes	Yes	Yes	Yes	No	No	Yes	No	Yes	No	Yes	No	Yes	No	No	Yes	No
Van der Waerden , 2015b	Yes	No	Yes	No	Yes	Yes	Yes	Yes	No	No	Yes	No	Yes	No	Yes	No	Yes	No	No	yes	No
Legend: This table provides an overview of the extent of quality of reporting in included studies as per the GRoLTS criteria
